# Supplementary material for: Synthesis of Tetracyclic Spirooxindolepyrrolidine-Engrafted Hydantoin Scaffolds: Crystallographic Analysis, Molecular Docking Studies and Evaluation of Their Antimicrobial, Anti-Inflammatory and Analgesic Activities
Source: Molecules. 2023 Nov 6;28(21):7443. doi: 10.3390/molecules28217443 (PMC10650415; doi:10.3390/molecules28217443)
Supplement: Supplementary file 1 [file molecules-28-07443-s001.zip]

Archive with 3 entries (3 files):
- checkcif B1515.pdf
- mo_b1515_0m.cif
- Supporting Material molecules-2659847.pdf
